# Supplementary material for: Chemically Modified DNAzyme with Enhanced Activity for Sensitive MicroRNA Imaging in Live Cells
Source: Molecules. 2026 Apr 12;31(8):1271. doi: 10.3390/molecules31081271 (PMC13119030; doi:10.3390/molecules31081271)
Supplement: Supplementary file 1 [file molecules-31-01271-s001.zip]

Archive with 1 entries (1 files):
- molecules-4222399-supplementary.pdf
